# Supplementary material for: A Markovian Entropy Measure for the Analysis of Calcium Activity Time Series
Source: PLoS One. 2016 Dec 15;11(12):e0168342. doi: 10.1371/journal.pone.0168342 (PMC5158058; doi:10.1371/journal.pone.0168342)
Supplement: S1 Table — (XLSX) [file pone.0168342.s006.xlsx]

## Sheet: Sheet1
	Xenopus dataset
	Stage 14 vs Stage 18		Stage 18 vs Stage 22		Stage 14 vs Stage 22
	p	d	p	d	p	d
Markovian Entropy	1.89e-50	0.5268	4.36e-27	0.4878	9.22e-93	1.0752
Spike Counting	4.6e-13	-0.0499	4.31e-10	0.0362	2.15e-30	-0.0175
Average Power	1.3e-50	-0.4122	2.62e-29	-0.2725	1.33e-94	-0.7658
Hurst Exponent	7.23e-47	-0.4644	1.02e-18	-0.3094	2.12e-74	-0.8063
